# Supplementary material for: Glacier boundary extraction and spatiotemporal variation analysis in Geladandong region
Source: PeerJ. 2026 Feb 18;14:e20804. doi: 10.7717/peerj.20804 (PMC12924652; doi:10.7717/peerj.20804)
Supplement: Supplemental Information 1 [file peerj-14-20804-s001.txt]

# =============================================
# NDI-RF Glacier Classification with Random Forest
# =============================================

import pandas as pd
from sklearn.ensemble import RandomForestClassifier
from sklearn.model_selection import train_test_split
import pickle
import os

# ---------------------------------------------
# 1. Load prepared feature data (from CSV file)
# ---------------------------------------------
data_csv = r"C:\Users\Lenovo\Desktop\glacier\Landsat\Data.csv"  # Feature dataset path 
model_path = r"C:\Users\Lenovo\Desktop\glacier\Landsat\glacier_rf_model.pkl"  # Model save path 

df = pd.read_csv(data_csv)

# Assume the last column is label 'y' and others are features
X = df.drop(columns=['y'])
y = df['y']

# ---------------------------------------------
# 2. Split dataset into training and testing
# ---------------------------------------------
X_train, X_test, y_train, y_test = train_test_split(
    X, y, test_size=0.3, random_state=42
)

# ---------------------------------------------
# 3. Train Random Forest classifier
# ---------------------------------------------
classifier = RandomForestClassifier(
    n_estimators=300,       # Number of trees in forest 
    max_features='sqrt',    # Number of features considered at each split 
    bootstrap=True,         # Use bootstrap samples 
    random_state=42         # Random seed 
)

classifier.fit(X_train, y_train)

# ---------------------------------------------
# 4. Evaluate model performance
# ---------------------------------------------
print("Accuracy of the training set:", classifier.score(X_train, y_train))
print("Accuracy of the test set:", classifier.score(X_test, y_test))

# ---------------------------------------------
# 5. Save trained model to disk
# ---------------------------------------------
with open(model_path, 'wb') as f:
    pickle.dump(classifier, f)

# ---------------------------------------------
# 6. Apply trained model to classify remote sensing image
# ---------------------------------------------
import rasterio
import numpy as np

# Input Landsat image (already preprocessed)
image_path = r"C:\Users\Lenovo\Desktop\glacier\Landsat\2000.tif"

# Output classification result path
result_path = r"C:\Users\Lenovo\Desktop\glacier\result\result.tif"

# Open image dataset
dataset = rasterio.open(image_path)
dataset_data = dataset.read()  # shape: (bands, Height, Width) 

# Load trained RF model
with open(model_path, 'rb') as f:
    rf_model = pickle.load(f)

# Initialize result array for classification result
height, width = dataset_data.shape[1], dataset_data.shape[2]
result_array = np.zeros((height, width), dtype=np.uint8)

# ---------------------------------------------
# 7. Predict each pixel's class label
# ---------------------------------------------
for i in range(height):
    for j in range(width):
        # Extract pixel values for all bands
        pixel = dataset_data[:, i, j].reshape(1, -1)
        # Predict class using Random Forest
        result_array[i, j] = rf_model.predict(pixel)[0]

# ---------------------------------------------
# 8. Save classification map as GeoTIFF
# ---------------------------------------------
with rasterio.open(
    result_path,
    'w',
    driver='GTiff',
    height=height,
    width=width,
    count=1,
    dtype='uint8',
    crs=dataset.crs,
    transform=dataset.transform
) as dst:
    dst.write(result_array, 1)

print("Classification completed successfully!")
