# Supplementary material for: Glacier boundary extraction and spatiotemporal variation analysis in Geladandong region
Source: PeerJ. 2026 Feb 18;14:e20804. doi: 10.7717/peerj.20804 (PMC12924652; doi:10.7717/peerj.20804)
Supplement: Supplemental Information 2 [file peerj-14-20804-s002.zip]

Archive with 7 entries (6 files):
- DEM/
- DEM/dem.tfw
- DEM/dem.tif
- DEM/dem.tif.aux.xml
- DEM/dem.tif.vat.cpg
- DEM/dem.tif.vat.dbf
- DEM/dem.tif.xml
