# Supplementary material for: Glacier boundary extraction and spatiotemporal variation analysis in Geladandong region
Source: PeerJ. 2026 Feb 18;14:e20804. doi: 10.7717/peerj.20804 (PMC12924652; doi:10.7717/peerj.20804)
Supplement: Supplemental Information 2 [file peerj-14-20804-s002.zip › DEM/dem.tfw]

30.0000000000
0.0000000000
0.0000000000
-30.0000000000
290345.0013937182
3726701.2088199137
