# Supplementary material for: Glacier boundary extraction and spatiotemporal variation analysis in Geladandong region
Source: PeerJ. 2026 Feb 18;14:e20804. doi: 10.7717/peerj.20804 (PMC12924652; doi:10.7717/peerj.20804)
Supplement: Supplemental Information 2 [file peerj-14-20804-s002.zip › DEM/dem.tif.xml]

<?xml version="1.0" encoding="UTF-8"?>
<metadata xml:lang="zh"><Esri><CreaDate>20250716</CreaDate><CreaTime>15055800</CreaTime><ArcGISFormat>1.0</ArcGISFormat><SyncOnce>TRUE</SyncOnce><DataProperties><lineage><Process ToolSource="f:\arcgis\desktop10.8\ArcToolbox\Toolboxes\Spatial Analyst Tools.tbx\ExtractByMask" Date="20250716" Time="150558">ExtractByMask DEM.tif caijianc7 C:\Users\Lenovo\Desktop\冰川\DEM\dem.tif</Process></lineage></DataProperties></Esri></metadata>
