# Supplementary material for: Glacier boundary extraction and spatiotemporal variation analysis in Geladandong region
Source: PeerJ. 2026 Feb 18;14:e20804. doi: 10.7717/peerj.20804 (PMC12924652; doi:10.7717/peerj.20804)
Supplement: Supplemental Information 3 [file peerj-14-20804-s003.zip]

Archive with 3 entries (2 files):
- Tuotuohe/
- Tuotuohe/S202412301720029955500.txt
- Tuotuohe/SURF_CHN_MUL_YER_readme.txt
