# Supplementary material for: Glacier boundary extraction and spatiotemporal variation analysis in Geladandong region
Source: PeerJ. 2026 Feb 18;14:e20804. doi: 10.7717/peerj.20804 (PMC12924652; doi:10.7717/peerj.20804)
Supplement: Supplemental Information 3 [file peerj-14-20804-s003.zip › Tuotuohe/S202412301720029955500.txt]

V01301 V04001 V12001_701 V13305
56004 1995 -3.7000 223.6000 
56004 1996 -3.8000 269.7000 
56004 1997 -5.0000 244.9000 
56004 1998 -3.0000 289.6000 
56004 1999 -4.3000 335.3000 
56004 2000 -4.2000 322.4000 
56004 2001 -3.5000 334.7000 
56004 2002 -3.2000 422.2000 
56004 2003 -3.0000 251.5000 
56004 2004 -3.1000 279.8000 
56004 2005 -2.8000 376.9000 
56004 2006 -2.0000 240.1000 
56004 2007 -2.9000 351.9000 
56004 2008 -3.3000 330.5000 
56004 2009 -2.2000 503.0000 
56004 2010 -2.1000 331.7000 
56004 2011 -2.9000 382.8000 
56004 2012 -3.1000 333.6000 
56004 2013 -2.6000 274.6000 
56004 2014 -3.1000 455.6000 
56004 2015 -2.9000 236.2000
56004 2016 -2.0200 313.0000
56004 2017 -2.1600 341.7000
56004 2018 -2.2900 318.6000
56004 2019 -2.6800 324.5000
