# Supplementary material for: Glacier boundary extraction and spatiotemporal variation analysis in Geladandong region
Source: PeerJ. 2026 Feb 18;14:e20804. doi: 10.7717/peerj.20804 (PMC12924652; doi:10.7717/peerj.20804)
Supplement: Supplemental Information 3 [file peerj-14-20804-s003.zip › Tuotuohe/SURF_CHN_MUL_YER_readme.txt]

ID                                                         Meaning of the ID                                                Unit
V01301                     Station Number/Observation Platform Identification                     Character
V04001                                                           Year                                                           Year
V12001_701                                             Temperature                                                      ℃
V13305                                                 Annual precipitation                                              mm                                                                          
