# Supplementary material for: Glacier boundary extraction and spatiotemporal variation analysis in Geladandong region
Source: PeerJ. 2026 Feb 18;14:e20804. doi: 10.7717/peerj.20804 (PMC12924652; doi:10.7717/peerj.20804)
Supplement: Supplemental Information 8 — Please use professional software such as ENVI or ArcMap to open. Standard image viewers may display an error indicating the file cannot be opened. [file peerj-14-20804-s008.zip]

Archive with 1 entries (1 files):
- 2010.tif
